# Supplementary material for: Uganda chicken genetic resources: II. genetic diversity and population demographic history inferred from mitochondrial DNA D-loop sequences
Source: Front Genet. 2024 Mar 7;15:1325569. doi: 10.3389/fgene.2024.1325569 (PMC10955702; doi:10.3389/fgene.2024.1325569)
Supplement: Supplementary file 1 [file Table2.XLSX]

## Sheet: Genbank_accessions
Table S2: Distribution of the mtDNA D-loop haplotype of Ugandan chicken populations the accessions: OR401589-OR401932
Haplotypes	Acholi	Lango	West Nile	Ganda North	Ganda South	Ankole	Bunyoro	Tooro	Kigezi	Busoga	Elgon	Teso/Bukedi
UGA01	OR401744	OR401757	OR401793	OR401589	OR401650	OR401591	OR401636	OR401597	OR401856	OR401666	OR401709	OR401687
UGA01	OR401745	OR401760	OR401795	OR401619	OR401651	OR401592	OR401637	OR401598	OR401857	OR401667	OR401711	OR401688
UGA01	OR401748	OR401762	OR401796	OR401626	OR401652	OR401593	OR401639	OR401601	OR401858	OR401668	OR401715	OR401689
UGA01	OR401749	OR401763	OR401797	OR401631	OR401653	OR401594	OR401641	OR401602	OR401859	OR401670	OR401733	OR401691
UGA01	OR401750	OR401765	OR401798	OR401632	OR401654	OR401595	OR401642	OR401603	OR401860	OR401673	OR401734	OR401692
UGA01	OR401751	OR401766	OR401799	OR401633	OR401655	OR401596	OR401643	OR401604	OR401861	OR401679	OR401735	OR401694
UGA01	OR401756	OR401767	OR401800	OR401635	OR401656	OR401821	OR401644	OR401606	OR401862	OR401680	OR401736	OR401717
UGA01	OR401781	OR401768	OR401801	OR401659	OR401658	OR401822	OR401645	OR401607	OR401863	OR401681	OR401737	OR401720
UGA01	OR401782	OR401769	OR401803	OR401671	OR401661	OR401823	OR401646	OR401609	OR401866	OR401683	OR401738	OR401721
UGA01	OR401784	OR401770	OR401805	OR401682	OR401662	OR401825	OR401647	OR401610	OR401867	OR401684	OR401739	OR401722
UGA01	OR401785	OR401771	OR401808	OR401690	OR401663	OR401827	OR401898	OR401611	OR401884	OR401685	OR401741	OR401724
UGA01	OR401786	OR401772	OR401809	OR401714	OR401664	OR401842	OR401899	OR401612	OR401886	OR401686		OR401726
UGA01	OR401788	OR401774	OR401811	OR401723	OR401828	OR401844	OR401900	OR401613	OR401887	OR401700		OR401728
UGA01	OR401789	OR401775	OR401812	OR401753	OR401830	OR401845	OR401901	OR401614	OR401888	OR401701		OR401729
UGA01	OR401790	OR401776	OR401814	OR401754	OR401831	OR401846	OR401902	OR401615	OR401889	OR401702		OR401730
UGA01	OR401791	OR401777		OR401773	OR401832	OR401847	OR401903	OR401616	OR401890	OR401705		OR401695
UGA01	OR401792	OR401778		OR401783	OR401835	OR401848	OR401904	OR401617	OR401891	OR401706		OR401696
UGA01		OR401779		OR401794	OR401837	OR401849	OR401905	OR401618	OR401892			OR401697
UGA01		OR401780		OR401802	OR401838	OR401850	OR401906	OR401620	OR401894
UGA01				OR401813	OR401839	OR401851	OR401907	OR401622	OR401896
UGA01				OR401843	OR401913	OR401852	OR401908	OR401623	OR401897
UGA01				OR401853	OR401914	OR401868	OR401909	OR401624
UGA01				OR401874	OR401916	OR401869		OR401648
UGA01				OR401895		OR401870		OR401919
UGA01				OR401915		OR401871		OR401920
UGA01				OR401924		OR401872		OR401921
UGA01						OR401873		OR401926
UGA01						OR401875		OR401927
UGA01						OR401876		OR401929
UGA01						OR401877		OR401930
UGA01						OR401878
UGA01						OR401879
UGA01						OR401880
UGA01						OR401881
UGA01						OR401882
UGA01						OR401883
UGA01						OR401931
UGA01						OR401932
UGA02				OR401764	OR401657	OR401590			OR401865	OR401669	OR401740	OR401719
UGA02				OR401885	OR401918	OR401817				OR401674		OR401727
UGA02				OR401910		OR401818				OR401699		OR401731
UGA02				OR401911		OR401819
UGA02						OR401820
UGA03				OR401599								OR401718
UGA03				OR401608
UGA03				OR401628
UGA04								OR401600
UGA04								OR401922
UGA05	OR401746			OR401638	OR401912	OR401816	OR401640	OR401605		OR401665	OR401710
UGA05										OR401707
UGA06	OR401752	OR401758						OR401621
UGA07	OR401755			OR401625				OR401928
UGA07				OR401629
UGA07				OR401630
UGA07				OR401634
UGA07				OR401743
UGA08				OR401627
UGA09							OR401649
UGA09							OR401660
UGA10										OR401672
UGA11										OR401675
UGA11										OR401676
UGA12										OR401677
UGA13										OR401678
UGA14		OR401759										OR401693
UGA15	OR401747			OR401698
UGA16										OR401703	OR401716
UGA17			OR401804	OR401704	OR401836	OR401855
UGA17			OR401806	OR401732	OR401840
UGA17			OR401807
UGA18										OR401708
UGA19				OR401854							OR401712
UGA19				OR401864							OR401713
UGA20												OR401725
UGA21		OR401761
UGA22	OR401787
UGA23			OR401810
UGA24						OR401815
UGA25				OR401824
UGA25				OR401833
UGA26						OR401826
UGA27					OR401829
UGA28					OR401834
UGA29						OR401841
UGA30									OR401893
UGA31					OR401917
UGA32								OR401923
